# Supplementary material for: Trends in wildlife rehabilitation rescues and animal fate across a six-year period in New South Wales, Australia
Source: PLoS One. 2021 Sep 10;16(9):e0257209. doi: 10.1371/journal.pone.0257209 (PMC8432793; doi:10.1371/journal.pone.0257209)
Supplement: S1 File — (XLS) [file pone.0257209.s001.xls]

## Sheet: Datasheet
RECORD SHEET FOR FAUNA REHABILITATORS (July 2011 - June 2012)
	ENCOUNTER DETAILS						SPECIES INFORMATION				CARE PROVIDER		FATE DETAILS
Species Name	Id Number	Date of Encounter	Encounter Type	Location Details	Location Postcode	Animal Condition	Sex	Age	Initial Weight	Pouch Condition	Initial Assessor Name	Rehabilitator Name	Fate	Date Of Fate	Release Location	Mark/Band/Microchip Number

## Sheet: reference data
Fate		Encounter		Animal Condition		Sex		Age		Pouch Condition
Dead On Arrival		Abandoned/Orphaned		Burnt		Female		Adult		Lactating
Deleted Callsheet		Attack - Bird		Concussed		Male		Geriatric		N/A
Died		Attack - Cat		Dehydrated		Unknown		Juvenile		Non-Lactating
Disappeared Before Rescue		Attack - Dog		Exhausted				Sub-Adult		Pinkie Attached
Escaped From Care		Attack - Fox		Heat stress				Unknown
Euthanased by Police		Attack - Same Species		Hypothermia
Euthanased by Rehabilitation Group		Attack - Suspected		Injury to body
Euthanased by Vet		Collision - Motor Vehicle		Injury to forelimb/wing
In Care		Collision - Other		Injury to head
Inquiry		Dependent On Parent Taken Into Care		Injury to hindlimb
Left & Observed		Disease - Chlamydia		Injury to internal organs
Longterm Rehab/Release (C.G.C.)		Disease - External parasite		Injury to tail
No Fate Reported		Disease - Internal parasite		Moribund
Permanent Care - Companion (approved)		Disease - Mange		Multiple health issues
Permanent Care - Education (approved)		Disease - Other		Neurological damage
Permanent Care - Research (approved)		Disease - Runner Syndrome		No apparent distress
Record of Sighting		Distress In Captivity		Orphaned
Released		Domestic Escape/Release		Shock
Relocated		Electrocution		Skin problem
Resolved By Vets		Entanglement - fishing tackle		Trouble breathing
Returned To Owner		Entanglement - netting/wire		Undernourished
Reunited With Parents		Fighting in Wild		Unknown
Transferred to Fauna Park		Fouled By Substance
Transferred to Other Animal Organisation		Geriatric
Transferred To Other Branch/Group		Habitat Loss
Unclassified		Moulting
Unknown And Cannot Be Determined		Nuisance/Problem Fauna
		Poisoned
		Trapped
		Unclassified/Other
		Unknown
		Unsuitable Environment
		Unwanted Pet
		Weather Condition - Drought
		Weather Condition - Fire
		Weather Condition - Flood
		Weather Condition - Storm
