# Supplementary material for: Trends in wildlife rehabilitation rescues and animal fate across a six-year period in New South Wales, Australia
Source: PLoS One. 2021 Sep 10;16(9):e0257209. doi: 10.1371/journal.pone.0257209 (PMC8432793; doi:10.1371/journal.pone.0257209)
Supplement: S4 File — (XLSX) [file pone.0257209.s004.xlsx]

## Sheet: Sheet1
S4 File: Number of rescues - cause for rescue by animal group and year
	Birds						Mammals						Reptiles
	2013-14	2014-15	2015-16	2016-17	2017-18	2018-19	2013-14	2014-15	2015-16	2016-17	2017-18	2018-19	2013-14	2014-15	2015-16	2016-17	2017-18	2018-19	Grand Total
Abandoned/Orphaned	3216	4176	4220	4638	4672	4489	2123	2180	2307	4400	3959	3080	34	22	29	23	52	33	43653
Attacked by cat	614	643	573	602	731	733	567	608	504	606	623	626	148	169	183	153	202	187	8472
Attacked by dog	274	299	300	321	359	444	504	510	484	549	581	561	468	554	604	557	625	587	8581
Attacked by other	880	938	1022	1111	1093	1272	481	421	432	505	436	542	115	152	164	174	176	223	10137
Collision with other	1553	1803	1810	2014	2151	2452	184	211	178	244	324	343	22	39	31	27	22	25	13433
Collision with vehicle	2672	2943	3132	3517	3973	4414	3941	3759	4741	4737	5449	6512	403	440	490	499	498	607	52727
Disease	952	1033	1283	985	1288	1495	533	553	630	576	664	843	28	25	26	40	39	64	11057
Domestic/Captivity issue	152	177	169	254	190	160	34	32	22	22	33	34	33	35	32	35	102	83	1599
Electrocution	11	13	16	17	30	12	242	186	191	313	324	251	2			1			1609
Entangled/Trapped	845	971	932	959	1027	1086	1606	1356	846	1383	1327	1484	224	240	272	270	282	334	15444
Fouled by Substance	85	63	77	78	99	80	22	22	27	31	23	18	10	6	12	9	10	10	682
Nuisance	25	37	24	47	123	123	45	72	78	71	370	263	228	394	353	444	499	666	3862
Poisoned	128	66	129	52	141	67	47	64	66	67	91	102	6	7	2	6	10	8	1059
Suboptimal condition	25	36	30	24	20	33	70	85	97	69	77	133	7	1	9	3	8	9	736
Unknown	24765	23614	24328	24515	23802	28991	12342	11131	10883	11726	12460	14578	4565	4641	5343	5491	3681	5662	252518
Unsuitable environment	2040	1739	2000	1723	1835	2194	1338	1462	1652	1776	1327	1723	2534	2856	2813	2474	2156	2774	36416
Weather - Drought/heat	3	5	6	26	47	9	3	22	10	1546	152	39				1	1	1	1871
Weather - Fire	12	3	4	8	6	3	84	17	27	102	49	37	4	3	2	2	4	3	370
Weather - Storm	208	355	183	186	232	208	23	36	24	10	22	31	4	4		4	1		1531
Weather - Unspecified	396	501	251	277	152	338	106	631	202	166	599	112	7	13	10	19	5	11	3796
Grand Total	38856	39415	40489	41354	41971	48603	24295	23358	23401	28899	28890	31312	8842	9601	10375	10232	8373	11287	469553
