# Supplementary material for: Trends in wildlife rehabilitation rescues and animal fate across a six-year period in New South Wales, Australia
Source: PLoS One. 2021 Sep 10;16(9):e0257209. doi: 10.1371/journal.pone.0257209 (PMC8432793; doi:10.1371/journal.pone.0257209)
Supplement: S6 File — (XLSX) [file pone.0257209.s006.xlsx]

## Sheet: Sheet1
S6: Number of rescues, and percentage attributed to cause for rescue for each subgroup (where cause for rescue was reported)
Group	Subgroup	Abandoned/Orphaned	Attacked by cat	Attacked by dog	Attacked by other	Collision with other	Collision with vehicle	Disease	Domestic/Captivity issue	Electrocution	Entangled/Trapped	Fouled by Substance	Nuisance	Poisoned	Suboptimal condition	Unsuitable environment	Weather - Drought/heat	Weather - Fire	Weather - Storm	Weather - Unspecified	Number of rescues
Birds	Cuckoos	22.4%	4.3%	2.1%	6.9%	32.4%	19.2%	1.9%	0.1%	0%	1.8%	0.1%	0.4%	0.1%	0.3%	5.6%	0%	0%	1%	1.4%	1098
	Diurnal birds of prey	12.1%	0.6%	0.6%	6.6%	20.6%	32.6%	2.1%	0.3%	0.7%	6.8%	1.3%	0.1%	1.3%	0.5%	10.7%	0.1%	0.1%	1.3%	1.7%	1896
	Emu	20.5%	0%	2.4%	2.4%	7.1%	37%	1.6%	7.9%	0%	1.6%	0%	0%	0%	0%	18.9%	0%	0%	0%	0.8%	127
	Herons and allies	14.4%	0.5%	1.1%	4.8%	6.3%	12.3%	9.8%	0%	0.2%	34%	1%	0.3%	0.8%	0.3%	7.6%	0.7%	0%	3.1%	2.6%	3556
	Honeyeaters	48.3%	9%	1.3%	6.2%	9.7%	11.7%	0.5%	0.2%	0%	2.4%	0.5%	0.2%	0%	0%	7%	0%	0%	1.2%	1.7%	6569
	Kingfishers	13.3%	1.8%	1.7%	6.1%	18%	40.7%	0.6%	0.1%	0.1%	5.7%	1%	0.3%	0.2%	0.1%	8.1%	0.1%	0.1%	0.7%	1.2%	8203
	Marine birds	13.9%	0.7%	0.7%	3.5%	2.3%	5.4%	3.4%	0.1%	0%	9.7%	0.4%	1.1%	0.3%	0.1%	43.2%	0%	0%	5.6%	9.6%	5730
	Other aquatic birds	39.1%	2.2%	1.7%	3.2%	1.6%	14.8%	1%	0.5%	0%	4.3%	0.3%	0.9%	0.3%	0.3%	29.2%	0%	0%	0.1%	0.4%	7159
	Other birds	31.3%	10.2%	3.5%	7.9%	8.2%	13.7%	1.3%	1.5%	0%	5.3%	0.2%	0.8%	0.1%	0%	12.6%	0.4%	0%	1.6%	1.2%	4475
	Owls, nightjars and frogmouths	19.4%	1.3%	0.9%	6.4%	10.3%	35.9%	2.4%	0.1%	0.1%	7.6%	0.3%	0.3%	1.3%	0.2%	10.6%	0.1%	0%	1.4%	1.3%	8834
	Parrots	11.5%	2.7%	2.7%	5.4%	17.2%	25.2%	19.9%	3.1%	0.1%	2.8%	0.3%	0.2%	0.9%	0.2%	5.8%	0%	0%	0.9%	1.2%	26499
	Passerines	43%	4.1%	1.7%	7.1%	7.9%	12.9%	3.2%	0.4%	0.1%	5.8%	0.7%	0.3%	0.5%	0.1%	8.9%	0.1%	0%	1.3%	2%	21050
	Pigeons and Doves	24.5%	13.5%	4.1%	13.7%	17.1%	12.7%	1%	0.9%	0%	2.1%	0.3%	0.5%	0.2%	0.1%	7%	0.1%	0%	0.9%	1.3%	5477
Birds Total		25.2%	3.9%	2%	6.3%	11.7%	20.5%	7%	1.1%	0.1%	5.8%	0.5%	0.4%	0.6%	0.2%	11.5%	0.1%	0%	1.4%	1.9%	100673
Mammals	Bandicoots, bettongs, and potoroos	20.1%	12.3%	10.6%	4.2%	0.4%	38.2%	1.5%	0.2%	0%	2.6%	0.2%	0.2%	0.4%	0.1%	8.2%	0%	0.6%	0%	0.2%	1231
	Echidna	1.8%	0.1%	5.1%	1.1%	1.1%	42.1%	1.5%	0%	0%	1.5%	0.1%	3.3%	0%	0%	41.2%	0%	0.5%	0.1%	0.4%	2415
	Feathertail glider	21.9%	37.4%	2.3%	4.1%	0.2%	0.1%	0.1%	0.1%	0.1%	0.5%	0.2%	0.5%	0.1%	0.1%	29.6%	0%	0.1%	1.6%	1%	885
	Flying-foxes	23.7%	0.2%	1.2%	1.2%	4.1%	1.6%	0.3%	0%	8.5%	34.1%	0%	0.1%	0%	0.1%	4.6%	11.2%	0%	0.2%	8.8%	15291
	Koala	4.2%	0%	7.9%	4.3%	0.9%	21.9%	38.3%	0%	0.1%	0.3%	0%	1.7%	0%	1.7%	17.9%	0.1%	0.5%	0.1%	0.2%	4576
	Large gliders	24.8%	25.4%	3.8%	9.2%	1.3%	2.4%	0.9%	0.2%	0.1%	18%	0.4%	0.2%	0.1%	0.2%	10.5%	0.2%	0.3%	1.2%	1%	1614
	Large kangaroos	15.8%	0%	2%	1.8%	1.3%	65.7%	1.8%	0.3%	0%	7.1%	0%	0.3%	0.1%	1%	2.2%	0%	0.4%	0%	0.1%	19830
	Marsupial dasyurid	33.1%	18.2%	2.8%	4.7%	0%	2.3%	1.2%	0.2%	0%	2.8%	0.2%	2.3%	0.2%	0.7%	29.6%	0%	0.7%	0.5%	0.5%	429
	Microbats	4.1%	14.1%	0.8%	3.2%	4.5%	0.9%	0.3%	0.3%	0.1%	4.6%	1.5%	10.8%	0.2%	0.1%	51.4%	0.2%	0.1%	0.4%	2.4%	3070
	Platypus	4.2%	0%	0%	4.2%	0%	12.5%	4.2%	0%	0%	16.7%	0%	0%	4.2%	0%	45.8%	0%	0%	0%	8.3%	24
	Possums	32.4%	8.8%	6.3%	6.3%	0.9%	17.7%	3.4%	0.2%	0.8%	2.3%	0.3%	1%	1.6%	0.7%	15%	0.1%	0.7%	0.2%	1.4%	23520
	Rodents	53.5%	8.8%	4.6%	3.8%	0.4%	2.7%	0%	1.2%	0%	0.8%	0.8%	0.8%	4.6%	0%	16.9%	0%	0.4%	0.8%	0%	260
	Small macropods	19.7%	0%	3.5%	1.1%	1.4%	66.5%	1.1%	0.2%	0%	2.3%	0%	0.1%	0.2%	0.4%	2.8%	0%	0.3%	0.1%	0.1%	7740
	Unknown macropod	4.1%	0.1%	2%	1.1%	1.3%	79.7%	1.5%	0.2%	0%	3.8%	0.2%	0.4%	0.1%	0.7%	4.5%	0%	0.2%	0%	0.1%	2720
	Unknown mammals	9.9%	5%	1%	1%	1%	6.9%	0%	4%	5%	10.9%	0%	12.9%	0%	0%	41.6%	0%	0%	1%	0%	101
	Wombat	16.2%	0%	1.8%	2.6%	0.5%	54%	19.4%	0.4%	0%	0.4%	0%	0.9%	0%	0.2%	3.5%	0%	0%	0.1%	0.1%	3329
Mammals Total		20.7%	4.1%	3.7%	3.2%	1.7%	33.5%	4.4%	0.2%	1.7%	9.2%	0.2%	1%	0.5%	0.6%	10.7%	2%	0.4%	0.2%	2.1%	87035
Reptiles	Bearded dragons and blue tongues	1.6%	6.9%	43.1%	9.2%	1.4%	10.4%	1.9%	1.3%	0%	2.7%	0.3%	1.8%	0.3%	0.3%	18.1%	0%	0.1%	0%	0.4%	5678
	Freshwater turtle	1.1%	0.1%	3.1%	2.4%	1.4%	54.3%	0.6%	1.8%	0%	1.9%	0.2%	0.9%	0%	0.1%	31.1%	0%	0.1%	0.5%	0.5%	1745
	Geckoes	0%	22.9%	0%	11.4%	5.7%	2.9%	0%	0%	0%	0%	2.9%	8.6%	0%	0%	45.7%	0%	0%	0%	0%	35
	Large reptiles and monitors	0.5%	6.1%	16.9%	4.8%	0.5%	17.9%	1.3%	0.8%	0%	12.9%	0.5%	4%	0.3%	0.3%	32.7%	0.1%	0.1%	0.1%	0.3%	1837
	Small skinks and lizards	0.2%	15.4%	20.5%	7.3%	0%	7.1%	0.5%	0.7%	0%	6.6%	0.5%	3.4%	0.2%	0.5%	36.3%	0%	0%	0%	0.7%	410
	Snakes - others	0.3%	3.7%	2.9%	1.4%	0.2%	2.7%	0%	0.6%	0%	8%	0.1%	16%	0%	0.1%	63.9%	0%	0%	0%	0.1%	11825
	Snakes - Pythons	0.2%	0.3%	1.3%	1.8%	0.3%	6.7%	0.9%	1.6%	0%	2.8%	0.1%	6.4%	0.1%	0.1%	77.3%	0%	0%	0%	0.1%	7144
	Unidentified turtle/tortoise	3.5%	1.7%	9.2%	4.7%	1.2%	36.4%	1.1%	2.6%	0%	4%	0.3%	3.4%	0.2%	0%	30.3%	0.2%	0.2%	0%	1.1%	653
Reptiles Total		0.7%	3.6%	11.6%	3.4%	0.6%	10%	0.8%	1.1%	0%	5.5%	0.2%	8.8%	0.1%	0.1%	53.2%	0%	0.1%	0%	0.2%	29327
Grand Total		20.1%	3.9%	4%	4.7%	6.2%	24.3%	5.1%	0.7%	0.7%	7.1%	0.3%	1.8%	0.5%	0.3%	16.8%	0.9%	0.2%	0.7%	1.7%	217035
