# Supplementary material for: Trends in wildlife rehabilitation rescues and animal fate across a six-year period in New South Wales, Australia
Source: PLoS One. 2021 Sep 10;16(9):e0257209. doi: 10.1371/journal.pone.0257209 (PMC8432793; doi:10.1371/journal.pone.0257209)
Supplement: S7 File — (XLSX) [file pone.0257209.s007.xlsx]

## Sheet: Sheet1
S7 File: Number of rescues by animal group, sub-group, year, and encounter month
	Encounter month	Month (text)	Cuckoos	Diurnal birds of prey	Emu	Herons and allies	Honeyeaters	Kingfishers	Marine birds	Other aquatic birds	Other birds	Owls, nightjars and frogmouths	Parrots	Passerines	Pigeons and Doves	Bandicoots, bettongs, and potoroos	Echidna	Feathertail glider	Flying-foxes	Koala	Large gliders	Large kangaroos	Marsupial dasyurid	Microbats	Platypus	Possums	Rodents	Small macropods	Unknown macropod	Unknown mammals	Wombat	Bearded dragons and blue tongues	Freshwater turtle	Geckoes	Large reptiles and monitors	Small skinks and lizards	Snakes - others	Snakes - Pythons	Unidentified turtle/tortoise
2013-14	1	January	62	47	1	140	160	307	98	339	418	169	1238	659	160	46	19	13	358	100	47	220	7	92	4	1032	3	122	76	12	43	353	30	1	97	26	530	179	27	7235
	2	February	72	40	2	106	168	423	85	163	243	184	967	503	132	47	25	19	370	60	27	189	5	62	1	890	5	93	88	8	36	157	30		46	17	469	154	27	5913
	3	March	31	49	3	70	228	299	82	133	169	254	1129	356	158	33	23	10	257	42	35	252	8	69	1	910	6	129	70	6	35	175	52	1	44	15	494	195	37	5860
	4	April	14	33	1	80	144	154	495	77	118	223	871	288	145	19	28	11	185	45	32	227	7	51		737	7	109	82	7	25	111	45	2	19	5	330	123	24	4874
	5	May	12	28	4	77	112	141	197	101	77	200	718	232	123	18	64	20	101	41	19	264	7	49		637	11	148	113	6	83	66	16	5	20	4	139	113	12	3978
	6	June	2	33	4	72	53	100	42	60	82	111	898	174	120	17	40	23	70	60	41	297	5	66	1	680	4	138	108	1	57	51	13		9	6	58	69	2	3567
	7	July	6	32	1	148	48	116	91	86	79	106	590	225	130	21	24	20	108	59	23	326	4	46	3	865	2	166	101	1	79	82	18		7	4	64	39	7	3727
	8	August	8	38		136	208	197	164	245	102	127	632	297	140	28	75	22	46	102	32	390	10	38		1362	5	198	120	1	91	128	5	1	14	7	103	111	8	5191
	9	September	22	31	4	156	443	210	150	383	187	142	770	929	167	36	102	34	69	118	47	271	25	20		1259	2	152	130	3	75	374	31	1	63	22	419	209	16	7072
	10	October	31	35	7	113	605	271	618	345	349	312	1127	1864	150	46	87	37	401	150	60	289	8	32		1205	1	124	165	6	48	236	64	2	79	11	351	134	38	9401
	11	November	48	51	2	138	418	295	363	279	344	335	1637	1038	132	57	39	11	616	112	49	211	73	71	1	923	2	91	99	14	29	207	77	2	64	15	261	111	43	8258
	12	December	65	48	3	93	230	329	101	211	383	190	1496	822	136	44	29	3	229	98	23	196	32	49		797	4	100	95	6	40	311	42	3	60	28	398	136	33	6863
	Not recorded	Not recorded				1	1			18	4	2	5	2					2		1	2		1		4		6									5			54
2014-15	1	January	57	43	5	125	160	315	118	296	319	211	1189	692	176	19	33	13	466	52	50	170	7	61	1	872	5	104	65	7	31	325	24	2	60	25	503	209	31	6841
	2	February	52	43	1	77	141	237	64	176	196	230	850	464	181	38	16	20	319	40	22	123	4	80		765	23	84	53	1	38	228	57		57	19	572	164	36	5471
	3	March	44	35	1	94	279	192	75	230	183	278	832	351	197	20	22	18	237	49	20	221	6	83	1	712	13	118	86	7	30	196	44		60	15	542	176	34	5501
	4	April	15	34	3	145	160	156	301	112	142	261	763	311	185	27	41	19	82	55	30	221	4	76		715	11	108	94	6	50	91	46	1	29	12	271	121	26	4724
	5	May	11	28	10	139	68	112	219	62	76	250	724	200	126	16	64	16	52	46	51	280	2	55		623	6	120	122	1	68	73	39	6	20	8	170	104	27	3994
	6	June	2	28	2	99	55	100	58	98	48	165	671	187	133	24	39	32	37	39	22	300	5	56	2	559	2	158	137	2	91	58	8	1	11	6	80	79	2	3396
	7	July	13	55	13	152	79	182	80	84	86	162	1077	236	106	25	24	25	97	97	32	304	3	35	1	863	4	181	153	3	88	61	10		21	5	41	45	7	4450
	8	August	7	47	8	99	209	228	89	226	128	190	1041	294	167	32	26	29	191	88	41	331	5	62	2	1229	3	167	144	7	57	81	16		20	11	74	64	10	5423
	9	September	15	28	5	114	315	239	207	303	166	177	828	828	196	31	115	44	147	131	59	283	14	47	1	1357	5	134	140	7	62	325	32	2	47	21	312	202	13	6952
	10	October	18	50		97	570	301	190	569	288	349	769	1784	184	61	111	22	187	137	44	249	17	37	1	1116	7	116	153	4	52	386	67	1	94	21	530	178	36	8796
	11	November	48	74	3	142	516	329	163	385	395	465	1463	1369	174	55	60	25	775	125	44	258	37	42		813	9	121	99	8	40	267	55	2	84	26	460	175	50	9156
	12	December	73	61	4	96	336	378	94	213	375	239	1696	961	179	46	24	31	232	93	44	186	28	66		807	6	100	86	7	31	268	59	2	87	20	442	168	31	7569
	Not recorded	Not recorded		6		1	1	4		9		10	29	8					18		1	3				5		2				3				1				101
2015-16	1	January	98	62		109	194	322	138	202	346	277	1241	793	212	37	38	19	224	58	42	274	8	73		877	12	103	81	7	43	380	73	1	80	24	490	206	70	7214
	2	February	61	39	1	100	165	284	91	191	189	208	892	532	187	30	35	16	122	47	37	171	5	84	5	868	7	90	72	8	46	342	41	2	99	19	611	208	29	5934
	3	March	47	40	2	108	202	205	55	223	132	268	915	380	207	20	57	22	167	55	26	265	5	82	1	839	24	128	117	10	51	156	40	1	65	11	519	182	29	5656
	4	April	24	25	4	115	161	157	269	118	118	230	773	293	177	21	63	8	61	63	29	328	5	62	1	737	8	122	126	4	80	119	55	2	34	12	322	178	19	4923
	5	May	11	26	2	102	110	137	168	73	83	188	846	230	159	22	92	20	51	63	26	358	5	54		606	5	172	159	9	81	65	16	3	14	7	132	144	3	4242
	6	June	10	29	1	111	70	131	31	86	80	140	773	211	123	21	43	28	68	71	26	434	4	76	1	560	3	167	128	5	89	60	29	2	18	4	65	84	15	3797
	7	July	10	40	5	115	74	151	113	98	71	145	814	216	109	18	60	31	57	59	30	550	12	44		663	3	169	131	3	114	77	5	1	8	6	64	28	3	4097
	8	August	4	59	18	119	152	208	154	296	114	176	938	272	156	27	68	25	46	86	30	494	9	49		1074	3	211	130		133	149	16	1	14	8	93	82	5	5419
	9	September	11	40	7	168	374	206	197	342	157	166	830	770	200	32	159	26	83	123	40	452	7	39		1059	11	150	130	2	105	354	61		57	21	307	204	11	6901
	10	October	30	44	8	150	555	266	231	527	299	295	1021	1802	220	36	178	25	242	139	71	302	6	44		975	7	137	121	7	66	402	124	1	111	31	566	204	64	9307
	11	November	36	58	1	154	577	373	182	363	353	465	1541	1419	238	26	85	19	329	75	53	272	33	95		802	12	91	92	14	45	339	118	2	86	13	353	140	50	8904
	12	December	95	59	1	141	335	408	113	320	398	269	1500	1211	186	31	56	10	91	64	36	254	42	73		746	16	91	107	12	39	335	47	2	88	17	442	164	20	7819
	Not recorded	Not recorded		1			1	2	2	3		2	21	5				1	4		2	2				1		3			1			1						52
2016-17	1	January	106	81	9	130	228	375	104	287	399	236	1404	807	218	57	41	15	722	83	48	254	6	104	4	1067	17	105	92	9	40	402	39	2	113	26	478	260	20	8388
	2	February	70	56	5	113	142	378	85	148	200	237	913	535	246	29	43	10	2061	61	14	339	5	83	2	952	4	77	114	7	32	234	51	4	78	20	461	215	20	8044
	3	March	20	49	1	89	115	218	79	103	152	318	764	379	218	27	47	10	166	44	31	282	3	73	2	789	8	92	107	6	34	177	149	3	60	16	510	184	75	5400
	4	April	12	32	1	98	124	159	386	97	102	245	711	304	191	22	81	22	213	53	32	286	4	92	3	658	13	110	142	8	54	154	121	4	35	12	355	142	48	5126
	5	May	2	28	7	119	83	153	98	143	78	239	700	266	130	18	100	13	103	52	23	352	2	77	2	573	5	116	166	7	83	109	23	4	24	6	162	128	11	4205
	6	June	4	22	9	94	61	138	52	103	70	150	919	186	140	34	61	16	40	38	29	367	6	46	1	541	7	129	179	7	87	68	17	2	20	3	75	71	9	3801
	7	July	14	35		118	84	127	98	123	68	139	917	236	163	27	63	22	98	88	33	568	9	60		744	3	192	109	3	129	78	26	2	7	4	74	53	9	4523
	8	August	3	36	4	117	142	168	183	235	91	183	881	297	182	23	94	36	101	80	46	492	2	94		1174	6	178	133	8	111	112	34	2	18	6	73	106	10	5461
	9	September	10	30	1	114	345	228	191	436	148	180	699	671	202	31	141	22	61	89	54	347	3	57	1	1123	5	117	113	5	66	288	54	2	68	13	286	201	17	6419
	10	October	37	54	6	199	562	300	209	461	299	387	882	2099	216	43	131	28	199	144	61	336	14	53	1	1016	5	121	156	16	77	349	93	3	101	20	459	177	41	9355
	11	November	43	50	2	138	607	331	203	397	351	492	1608	1358	231	37	125	24	1859	127	59	256	48	58		867	6	99	136	18	58	301	94	1	95	23	429	121	43	10695
	12	December	103	91	6	102	367	420	142	357	332	237	1978	1098	217	38	64	15	726	96	40	212	15	98		888	23	86	107	11	45	354	55	2	82	29	408	181	26	9051
	Not recorded	Not recorded						1	1			1	2	5					2			2									1		2							17
2017-18	1	January	58	47	6	193	257	371	128	265	560	195	1478	958	240	41	27	14	1680	62	40	295	9	114	2	991	9	124	131	6	42	360	39	1	68	19	455	175	51	9511
	2	February	50	50	10	136	158	390	93	149	335	217	935	559	198	41	30	16	370	65	24	378	1	213		840	27	100	139	7	49	236	44	1	72	11	397	169	30	6540
	3	March	47	37	11	142	144	285	63	76	217	268	837	416	220	24	29	12	256	40	28	333	8	88		835	12	88	145	7	50	184	80	3	54	16	432	125	66	5678
	4	April	19	27	13	116	142	168	194	86	160	281	838	342	197	27	63	5	189	50	27	438	5	98		735	17	100	162	11	66	99	33	1	20	7	213	126	22	5097
	5	May	10	29	7	97	125	192	116	91	136	280	690	260	185	20	61	17	131	40	35	647	6	59		692	8	150	258	10	125	72	17	1	14	8	101	96	11	4797
	6	June	9	38	11	90	55	194	47	72	83	217	951	256	156	19	37	12	81	47	31	660	8	52	1	566	5	181	301	3	119	61	17	1	11	1	69	71	6	4539
	7	July	4	22	1	137	71	130	85	97	126	139	717	220	155	20	34	21	50	61	34	529	3	89		750	1	176	177	3	89	73	10	4	10	4	38	35	13	4128
	8	August	8	35	4	127	310	169	120	226	213	195	713	258	161	39	56	26	87	87	22	532	10	59	1	1310	6	183	201	2	88	112	11		21	5	67	52	29	5545
	9	September	28	36	4	126	441	307	187	256	339	190	772	1060	204	35	93	39	195	136	54	511	14	37		1369		170	227		73	304	20	1	45	24	265	177	21	7760
	10	October	27	55	3	132	600	299	163	294	466	324	1156	1688	256	38	84	33	384	95	60	399	10	65		964	9	159	183	5	72	296	109	1	88	16	339	128	79	9079
	11	November	33	74	3	101	430	281	175	240	470	439	1633	1278	200	23	45	18	506	102	74	342	40	100	1	812	9	113	130	10	45	255	92	1	86	19	261	98	61	8600
	12	December	65	61	4	119	313	370	133	252	500	229	1648	1087	183	34	29	9	450	99	31	227	24	92		783	9	102	120	5	27	300	64	2	55	21	301	145	45	7938
	Not recorded	Not recorded						4	1				4	6			1		1			1															2		2	22
2018-19	1	January	116	70	2	148	287	394	122	227	397	224	1648	1127	309	39	35	21	507	113	35	319	7	144	1	1038	5	124	94	14	54	430	70	3	117	29	693	246	35	9244
	2	February	93	58	3	130	189	390	153	219	303	277	1311	786	296	36	49	16	749	70	40	308	8	110		989	16	145	113	5	55	305	32	4	84	28	541	202	21	8134
	3	March	49	46	8	125	202	329	76	138	200	347	1249	521	265	23	56	12	496	55	29	403	7	141		984	4	130	137	9	72	172	83	7	92	8	505	216	56	7252
	4	April	23	36	3	113	188	194	564	90	119	362	879	369	254	21	82	12	198	45	31	443	8	112		780	15	127	167	7	57	177	62	2	32	13	323	143	39	6090
	5	May	6	42	2	132	146	186	243	88	96	325	707	290	200	22	124	27	166	73	25	463	9	77		708	3	142	192	5	110	97	31	4	16	12	136	133	16	5054
	6	June	9	45	1	114	86	163	62	76	83	227	896	249	184	20	72	24	72	78	26	501	7	44	2	671	5	193	196	2	148	73	28	3	18	6	80	91	5	4560
	7	July	9	44	11	87	87	174	88	86	73	247	1061	291	193	32	73	24	67	84	32	985	4	56		778	7	229	346	5	178	79	7		12	5	55	65	3	5577
	8	August	20	47	8	149	314	256	181	233	125	438	966	393	197	24	92	47	108	155	43	1006	3	45		1307	6	220	334	7	162	84	20	2	11	8	77	97	5	7190
	9	September	40	39	8	143	473	276	206	283	155	207	1031	933	257	36	199	43	84	151	70	819	3	77		1265	5	212	264	8	177	242	53	1	56	20	226	233	16	8311
	10	October	54	55	3	142	548	289	280	363	260	255	1360	1796	299	38	205	21	212	147	65	570	11	50	4	1057	10	172	203	6	107	456	157	1	93	47	475	308	56	10175
	11	November	54	58		174	590	330	239	379	364	549	1822	1654	276	41	111	23	181	147	53	430	9	78		876	11	124	183	11	72	321	171	2	124	27	497	168	66	10215
	12	December	84	70	3	208	416	418	157	343	434	329	1695	1450	285	38	72	29	240	95	64	331	21	83		788	11	125	119	11	55	359	123	2	91	38	535	207	66	9395
	Not recorded	Not recorded						1	1				1													1										1				5
Grand Total			2504	3204	317	8814	18109	18021	11596	15564	15801	17976	75491	49696	13595	2244	4814	1521	21008	5894	2787	26182	816	5099	56	63825	569	9734	10049	476	5081	15164	3636	133	3777	1094	22435	10427	2044	469553
