# Supplementary material for: Trends in wildlife rehabilitation rescues and animal fate across a six-year period in New South Wales, Australia
Source: PLoS One. 2021 Sep 10;16(9):e0257209. doi: 10.1371/journal.pone.0257209 (PMC8432793; doi:10.1371/journal.pone.0257209)
Supplement: S8 File — (XLSX) [file pone.0257209.s008.xlsx]

## Sheet: Sheet1
S8 File: Cause for rescue by group and month
Group	Cause for rescue	January	February	March	April	May	June	July	August	September	October	November	December	No month reported	Total
Birds	Abandoned/Orphaned	2932	1322	738	497	423	347	454	1056	2783	5330	5125	4359	45	25411
	Attacked by cat	432	320	290	277	168	176	225	279	356	453	466	452	2	3896
	Attacked by dog	226	184	148	126	114	95	107	149	162	229	217	240		1997
	Attacked by other	572	449	473	382	355	302	428	453	622	811	814	651	4	6316
	Collision with other	1179	1192	1101	973	708	655	758	857	948	1059	1148	1200	5	11783
	Collision with vehicle	1922	1697	1810	1672	1515	1276	1361	1541	1683	2041	2120	1998	15	20651
	Disease	776	627	606	515	424	421	423	426	459	624	801	932	2	7036
	Domestic/Captivity issue	126	78	87	87	86	63	125	74	78	102	97	98	1	1102
	Electrocution	7	9	5	6	7	7	9	9	15	7	10	8		99
	Entangled/Trapped	588	498	471	454	392	361	425	481	532	551	570	495	2	5820
	Fouled by Substance	45	60	38	42	38	25	27	39	36	30	47	52	3	482
	Nuisance	26	19	25	26	24	11	21	31	51	44	71	30		379
	Poisoned	24	24	79	41	91	26	76	81	34	40	35	32		583
	Suboptimal condition	20	16	15	12	15	10	12	12	10	14	17	15		168
	Unknown	15306	11958	10789	8584	7485	7340	7487	9660	12755	19963	20660	17943	85	150015
	Unsuitable environment	1135	720	547	1724	824	305	422	781	1046	1492	1319	1214	2	11531
	Weather - Drought/heat	57	9	1	1				2	1	3	7	15		96
	Weather - Fire	1	1	3	5	1		3	5	1	9	4	3		36
	Weather - Storm	120	73	61	213	98	46	21	87	73	208	212	160		1372
	Weather - Unspecified	215	100	72	297	141	49	37	58	94	312	283	257		1915
Birds total		25709	19356	17359	15934	12909	11515	12421	16081	21739	33322	34023	30154	166	250688
Mammals	Abandoned/Orphaned	2030	1310	1048	757	778	823	1281	1962	2021	1741	2550	1717	31	18049
	Attacked by cat	316	283	296	248	204	161	259	424	428	365	277	272	1	3534
	Attacked by dog	252	222	208	204	190	210	288	365	358	335	291	263	3	3189
	Attacked by other	220	193	185	199	165	190	240	298	317	309	282	219		2817
	Collision with other	147	102	132	134	114	112	136	152	131	120	118	86		1484
	Collision with vehicle	1734	1695	1943	2224	2684	2793	3493	3592	2912	2465	1960	1635	9	29139
	Disease	325	262	224	259	318	304	368	374	385	352	312	315	1	3799
	Domestic/Captivity issue	13	14	17	16	26	17	12	13	11	16	13	9		177
	Electrocution	146	162	109	84	48	44	42	61	79	326	275	130	1	1507
	Entangled/Trapped	1270	1234	830	532	384	349	413	412	484	595	847	651	1	8002
	Fouled by Substance	11	21	20	22	5	9	6	8	7	13	11	10		143
	Nuisance	68	196	61	41	59	37	88	53	55	75	94	70	2	899
	Poisoned	32	41	43	43	37	30	39	33	36	34	35	34		437
	Suboptimal condition	45	33	38	29	43	63	56	54	38	41	55	36		531
	Unknown	6428	5868	5654	5165	5215	4853	5381	7469	7731	7310	6684	5348	14	73120
	Unsuitable environment	872	752	743	679	616	562	669	827	864	958	930	801	5	9278
	Weather - Drought/heat	187	1440	4	19	1		1	2	2	1	59	56		1772
	Weather - Fire	30	70	28	10	8	11	13	14	20	61	26	25		316
	Weather - Storm	13	14	7	17	17	14	6	9	7	8	16	18		146
	Weather - Unspecified	708	124	42	38	11	27	21	43	53	43	614	92		1816
Mammals total		14847	14036	11632	10720	10923	10609	12812	16165	15939	15168	15449	11787	68	160155
Reptiles	Abandoned/Orphaned	54	15	30	6	8	9	2	17	2	7	7	36		193
	Attacked by cat	170	136	112	101	63	20	20	41	73	120	89	97		1042
	Attacked by dog	484	337	253	146	70	42	69	143	416	480	453	501	1	3395
	Attacked by other	91	93	83	78	50	30	29	51	122	172	116	88	1	1004
	Collision with other	25	10	20	17	9	5	7	4	19	20	17	13		166
	Collision with vehicle	284	221	282	216	130	79	59	115	344	527	374	304	2	2937
	Disease	24	25	14	10	7	1	12	15	25	45	27	17		222
	Domestic/Captivity issue	40	32	34	24	14	53	14	25	16	24	19	24	1	320
	Electrocution			1					1		1				3
	Entangled/Trapped	229	208	201	92	54	32	21	48	150	203	186	198		1622
	Fouled by Substance	9	8	8	3	2	6	1	1	2	5	5	7		57
	Nuisance	400	328	319	161	80	32	35	30	189	328	314	365	3	2584
	Poisoned	6	2	7	2		1	3	3	3	2	6	4		39
	Suboptimal condition	3	5	4	2	3	1	6	3	3	3		4		37
	Unknown	3927	3316	3099	2207	1265	800	661	905	2807	3860	3204	3327	5	29383
	Unsuitable environment	2116	1902	1876	1106	680	413	326	570	1564	1812	1533	1705	4	15607
	Weather - Drought/heat	3													3
	Weather - Fire	1	2	1				3	4		6	1			18
	Weather - Storm		1	6	2	2	1				1				13
	Weather - Unspecified	11	3	6	7	1	11	1	7	2	7	5	4		65
Reptiles total		7877	6644	6356	4180	2438	1536	1269	1983	5737	7623	6356	6694	17	58710
All classes total		48433	40036	35347	30834	26270	23660	26502	34229	43415	56113	55828	48635	251	469553
