# Supplementary material for: Trends in wildlife rehabilitation rescues and animal fate across a six-year period in New South Wales, Australia
Source: PLoS One. 2021 Sep 10;16(9):e0257209. doi: 10.1371/journal.pone.0257209 (PMC8432793; doi:10.1371/journal.pone.0257209)
Supplement: S9 File — (XLSX) [file pone.0257209.s009.xlsx]

## Sheet: Sheet1
S9 File: Fate (positive/negative) records as a percentage of rescues, by animal group and year
Group	Cause for Rescue	Reporting year	Negative	Positive	Number of rescues
Birds	Abandoned/Orphaned	2013-14	35.6%	64.4%	2691
		2014-15	37.4%	62.6%	3626
		2015-16	39.4%	60.6%	3783
		2016-17	38.2%	61.8%	3793
		2017-18	36.9%	63.1%	4227
		2018-19	34.1%	65.9%	4133
	Attacked by cat	2013-14	75.8%	24.2%	487
		2014-15	71%	29%	559
		2015-16	77.5%	22.5%	488
		2016-17	81%	19%	499
		2017-18	78.8%	21.2%	613
		2018-19	79.8%	20.2%	629
	Attacked by dog	2013-14	69.7%	30.3%	195
		2014-15	69.2%	30.8%	247
		2015-16	71.2%	28.8%	250
		2016-17	69%	31%	271
		2017-18	68.8%	31.3%	304
		2018-19	72.1%	27.9%	376
	Attacked by other	2013-14	56.3%	43.7%	695
		2014-15	57.2%	42.8%	767
		2015-16	59.6%	40.4%	839
		2016-17	58.9%	41.1%	946
		2017-18	58.2%	41.8%	941
		2018-19	60.9%	39.1%	1103
	Collision with other	2013-14	46.6%	53.4%	1346
		2014-15	47%	53%	1628
		2015-16	46.8%	53.2%	1627
		2016-17	46.9%	53.1%	1801
		2017-18	47.2%	52.8%	1916
		2018-19	48.7%	51.3%	2208
	Collision with vehicle	2013-14	65.3%	34.7%	2274
		2014-15	68.9%	31.1%	2599
		2015-16	68%	32%	2838
		2016-17	67.8%	32.2%	3046
		2017-18	68.7%	31.3%	3474
		2018-19	67.7%	32.3%	3898
	Disease	2013-14	85.9%	14.1%	895
		2014-15	88%	12%	978
		2015-16	90.1%	9.9%	1220
		2016-17	90.1%	9.9%	920
		2017-18	91.8%	8.2%	1222
		2018-19	88.8%	11.2%	1413
	Domestic/Captivity issue	2013-14	24.1%	75.9%	54
		2014-15	40.7%	59.3%	81
		2015-16	26.8%	73.2%	71
		2016-17	34.2%	65.8%	73
		2017-18	44.6%	55.4%	65
		2018-19	32.8%	67.2%	58
	Electrocution	2013-14	66.7%	33.3%	9
		2014-15	69.2%	30.8%	13
		2015-16	72.7%	27.3%	11
		2016-17	66.7%	33.3%	15
		2017-18	100%	0%	14
		2018-19	81.8%	18.2%	11
	Entangled/Trapped	2013-14	31.3%	68.7%	729
		2014-15	32%	68%	852
		2015-16	29.2%	70.8%	835
		2016-17	30.7%	69.3%	835
		2017-18	34%	66%	916
		2018-19	36.2%	63.8%	986
	Fouled by Substance	2013-14	43.3%	56.7%	67
		2014-15	38.9%	61.1%	54
		2015-16	53.7%	46.3%	67
		2016-17	43.7%	56.3%	71
		2017-18	53.6%	46.4%	84
		2018-19	54.9%	45.1%	71
	Nuisance	2013-14	5.3%	94.7%	19
		2014-15	16.1%	83.9%	31
		2015-16	0%	100%	21
		2016-17	7.5%	92.5%	40
		2017-18	7.8%	92.2%	115
		2018-19	2.6%	97.4%	117
	Poisoned	2013-14	80.9%	19.1%	110
		2014-15	79.7%	20.3%	64
		2015-16	85.8%	14.2%	127
		2016-17	81.3%	18.8%	48
		2017-18	75.8%	24.2%	132
		2018-19	93.8%	6.2%	65
	Suboptimal condition	2013-14	66.7%	33.3%	24
		2014-15	76.5%	23.5%	34
		2015-16	65.4%	34.6%	26
		2016-17	63.6%	36.4%	22
		2017-18	94.7%	5.3%	19
		2018-19	74.1%	25.9%	27
	Unknown	2013-14	65%	35%	15718
		2014-15	64.5%	35.5%	15775
		2015-16	59.6%	40.4%	16593
		2016-17	57.9%	42.1%	16696
		2017-18	64.1%	35.9%	17082
		2018-19	60.4%	39.6%	20611
	Unsuitable environment	2013-14	21.3%	78.7%	1767
		2014-15	25.5%	74.5%	1584
		2015-16	23.6%	76.4%	1877
		2016-17	22.1%	77.9%	1528
		2017-18	32.7%	67.3%	1680
		2018-19	24.5%	75.5%	2074
	Weather - Drought/heat	2013-14	33.3%	66.7%	3
		2014-15	20%	80%	5
		2015-16	16.7%	83.3%	6
		2016-17	29.2%	70.8%	24
		2017-18	29.3%	70.7%	41
		2018-19	12.5%	87.5%	8
	Weather - Fire	2013-14	75%	25%	8
		2014-15	50%	50%	2
		2015-16	0%	100%	3
		2016-17	50%	50%	6
		2017-18	50%	50%	6
		2018-19	100%	0%	3
	Weather - Storm	2013-14	44.3%	55.7%	192
		2014-15	42.4%	57.6%	340
		2015-16	28.3%	71.7%	180
		2016-17	41.2%	58.8%	177
		2017-18	47.5%	52.5%	200
		2018-19	43.8%	56.3%	192
	Weather - Unspecified	2013-14	54.4%	45.6%	355
		2014-15	23.9%	76.1%	476
		2015-16	37.3%	62.7%	228
		2016-17	33.3%	66.7%	255
		2017-18	40.9%	59.1%	132
		2018-19	37.5%	62.5%	301
	Birds average/total rescues		56.6%	43.4%	190976
